# Supplementary material for: Differing coronavirus genres alter shared host signaling pathways upon viral infection
Source: Sci Rep. 2022 Jun 13;12:9744. doi: 10.1038/s41598-022-13396-7 (PMC9189807; doi:10.1038/s41598-022-13396-7)
Supplement: Supplementary file 2 — Supplementary Information 2. [file 41598_2022_13396_MOESM2_ESM.xls]

## Sheet: (a) Upregulated_genes_AllCoV
Pathway	Cell lines	Total genes	Gene names
Apoptosis	HIEC IPEC NHBE	3	TRAF2 RELB BIRC3
	HIEC NHBE	9	PIK3CD FOS CFLAR NFKB1 NFKB2 JUN TNFRSF10A RELA DAXX
	IPEC NHBE	2	MAPK3 PRKCD
	HIEC IPEC	6	ATF4 CASP7 EIF2AK2 MAP2K7 REL FAS
	NHBE	9	AKT1 BOK BCL2A1 TNFRSF10B AIFM1 TNFRSF10D TMBIM6 LTB HSPA1A
	HIEC	17	MAP2K3 MAP3K1 NFKBIA HSPA5 RIPK1 TNFSF10 BAX BAG1 MAP4K4 MCL1 BCL2L1 BIRC2 MAP3K14 HSPA1B JDP2 ATF3 PRKCG
	IPEC	8	PIK3CG PRKCE MAP4K3 BAK1 TRAF6 BAG3 XIAP ENDOG
B-cell	HIEC IPEC NHBE	2	NFKB1 NFKB2
	HIEC NHBE	5	RAF1 PIK3CD FOS JUN ITPR3
	IPEC NHBE	6	MAPK3 RAC1 PRKCD MAP2K2 HRAS MAPK11
	HIEC IPEC	4	NFKBIL1 CD79A PLCG2 ITPR1
	NHBE	7	VAV1 MAPK12 CALM3 LYN MAP2K1 RHOV GRB2
	HIEC	6	NFKBIA NFATC2 VAV3 CD22 NFATC1 PTPRC
	IPEC	4	PIK3CG SLC39A14 MAPK1 GRAP
Inflammation	HIEC IPEC NHBE	1	NFKBIE
	HIEC NHBE	6	C5AR1 NFKB2 RELA PTGS2 RAF1 NFKB1
	IPEC NHBE	2	STAT3 COL12A1
	HIEC IPEC	3	REL RELB PLCG2
	NHBE	12	ACTB AKT1 RHOV CCL20 SOS1 MYH9 CAMK2G RHOC VAV1 CYTH2 RHOG IL1B
	HIEC	31	PLCD1 NFAT5 NFKBIA PAK6 JAK2 PAK5 CXCR4 NFATC1 STAT1 ITGB2 PRKX JUND IFNB1 IL6 ITPR1 ITGAL IFNL1 CXCL8 NFATC2 RGS4 MAP3K4 IFNL3 SOCS7 MYH3 ADCY5 JUN GRK4 SOCS6 IL15 ITGA9 GNAO1
	IPEC	11	PTGS1 INPPL1 PLCB1 RHOA ARPC4 ENSSSCG00000024759 BCL3 TYK2 RRAS ENSSSCG00000035397 ARRB1
Interferon	HIEC IPEC NHBE	1	SOCS3
	HIEC NHBE	1	STAT1
	IPEC NHBE	6	MAPK12 MAPK3 IFNGR1 IFNGR2 JAK1 MAPK11
	HIEC IPEC	4	PIAS4 JAK2 SOCS6 SOCS7
	NHBE	1	MAPK13
	HIEC	4	IFNL3 IFNB1 SOCS2 IFNL1
	IPEC	7	MAPK7 CISH PTPN6 PIAS1 PIAS3 PTPN11 MAPK1
Interleukin	HIEC IPEC NHBE	2	CDKN1A MAPKAPK2
	HIEC NHBE	6	RAF1 CXCL8 FOS RPS6KA1 STAT2 IL6
	IPEC NHBE	4	IL1A STAT3 MAPK3 ELK3
	HIEC IPEC	6	STAT5A IRS2 MAPK6 IRS1 IL15RA STAT4
	NHBE	5	RPS6KA6 MTOR AKT1 IL4R GRB2
	HIEC	10	CDKN1B IL23A MKNK2 IL6R MAP3K4 MYC STAT5B FOXO3 IL15 IL11
	IPEC	8	CSF2RB IL2RB GSK3B PDPK1 AKT3 RPS6KA2 IL11RA RASA1
Jak-Stat	HIEC IPEC NHBE	2	STAT5A STAT2
	HIEC NHBE	1	STAT1
	IPEC NHBE	3	STAT6 JAK1 STAT3
	HIEC IPEC	4	STAT4 PIAS4 STAT5B JAK2
	HIEC	4	IFNL3 PTPRC IFNB1 IFNL1
	IPEC	3	SOCS1 PIAS1 PIAS3
Ras	HIEC IPEC NHBE	1	MAPKAPK2
	HIEC NHBE	4	RAF1 PIK3CD JUN RPS6KA1
	IPEC NHBE	6	GSK3A STAT3 RHOA MAPK3 RAC1 HRAS
	HIEC IPEC	2	ETS1 MAP2K7
	NHBE	13	SHC1 MAPK12 NFKBIA MAP2K1 AKT1 RHOV RALB PAK1 MAPK11 RHOC TLR2 IRF7 GRB2
	HIEC	5	MAP3K1 MAP3K4 RHOB STAT1 PC00167
	IPEC	10	PIK3CG KRAS GSK3B TIAM1 PDPK1 CDC42 RPS6KA2 PLD2 MAP2K2 RALGDS
T-cell	HIEC IPEC NHBE	2	NFKB1 NFKB2
	HIEC NHBE	4	RAF1 PIK3CD FOS JUN
	IPEC NHBE	6	MAPK3 RAC1 MAP2K2 HRAS CSK CD74
	HIEC IPEC	1	CDC42
	NHBE	5	VAV1 CALM3 MAP2K1 AKT1 GRB2
	HIEC	11	MAP3K1 NFKBIA NFATC2 PIK3R1 RIPK1 VAV3 CD80 NFATC1 PIK3R3 WIPF2 PTPRC
	IPEC	7	PIK3CG SLA-DOA SLC39A14 LCP2 AKT3 SLA-DQA1 ITPR1
TGF-Beta	HIEC IPEC NHBE	1	INHBA
	HIEC NHBE	6	JUN SMAD7 FOSL1 DCP1A BMP2 SMAD3
	IPEC NHBE	4	SMURF2 MAPK3 HRAS RRAS
	HIEC IPEC	2	KRAS ACVR1
	NHBE	6	TGFBR2 MAPK12 MAPK13 TGFB2 SKI MAPK11
	HIEC	14	GDF9 ALG5 ACVR2B SNIP1 TNFRSF10B ACVR1C DCP1B CREBBP BAMBI ACVR1B EP300 JUND CITED4 SMURF1
	IPEC	9	SMAD1 ACVRL1 BMP6 BMPR1A ZFYVE9 TLL1 LOC100524517 CITED2 ENSSSCG00000035397
Toll like receptor	HIEC IPEC NHBE	6	MAP3K8 NFKB1 NFKB2 NFKBIE RELA TICAM1
	HIEC NHBE	5	MAP2K3 MYD88 TNFAIP3 JUN PTGS2
	IPEC NHBE	4	RAK3 IRAK1 MAPK3 MAP2K2
	HIEC IPEC	4	MAP3K1 NFKBIA TOLLIP REL
	NHBE	2	MAP2K1 IKBKE
	HIEC	7	ECSIT LY96 TIRAP IFNB1 TLR3 CD14 IRF7
	IPEC	7	TBK1 MAPK1 TRAF6 TICAM2 IRF3 UBE2N MAP2K4

## Sheet: (b) Downregulated_genes_AllCoV
Pathway	Cell lines	Total genes	Gene names
Apoptosis	HIEC NHBE	4	PIK3CA ATF6 TMBIM6 PIK3CB
	HIEC IPEC	2	MAPK9 IGF2R
	NHBE	4	XIAP PRKCH TNFSF10 ATF2
	HIEC	11	BAG4 HSPA2 MAP4K2 HSPA8 MAPK3 BCL2L2 GHITM ATF6B MCM5 MAP2K4 MAPK10
	IPEC	9	ENSSSCG00000037246 FOS CREM PRKCQ MAP4K5 BOK CASP9 BCL2A1 HSPA1L
B_cell	HIEC IPEC NHBE	2	SOS2 PIK3CA
	HIEC NHBE	2	PPP3CA PIK3CB
	IPEC NHBE	2	NFATC3 NRAS
	HIEC IPEC	2	MAPK14 MAPK9
	NHBE	4	SOS1 BLNK ITPR1 VAV3
	HIEC	7	FRK CALM3 MAPK3 RAC1 PPP3CB MAPK10 CDC42
	IPEC	8	MAP3K3 LYN NFATC2 FOS RAC3 NFATC4 ENSSSCG00000037176 GRB2
Inflammation	HIEC IPEC NHBE	2	PAK1 ITGA4
	HIEC NHBE	1	CDC42
	HIEC IPEC	1	MYLK3
	NHBE	7	PLCE1 C5AR1 PLA2G4A NFATC3 PTEN RRAS IL15
	HIEC	29	ACTB COL12A1 KRAS RGS18 GNAI1 GNG12 ARPC5 COL14A1 BCL3 ARPC2 PLCB1 ITGB1 MAPK3 PRKACA GNB3 RAC1 VWA2 PRKACB GNG2 ACTG2 COL6A1 PIK3CB ADCY6 IFNGR2 ACTG1 IFNAR1 PLCH1 CCR3
	IPEC	10	PLCG1 NFATC4 GNAI3 PRKCZ ALOX15 ADCY2 ENSSSCG00000012833 RAC3 ARPC3 PRKX
Interferon	HIEC IPEC NHBE	1	MAPK10
	HIEC IPEC	2	MAPK14 MAPK9
	NHBE	4	ELK4 SOS1 IL15 IL3RA
	HIEC	4	IL12RB1 IFNGR2 PTPN11 MAPK3
	IPEC	5	SOCS4 SOCS5 PIAS2 SOCS2 MAPK8
Interleukin	HIEC IPEC NHBE	2	SOS2 PIK3CA
	HIEC NHBE	2	IL13RA1 IL11RA
	IPEC NHBE	2	CDKN1B NRAS
	NHBE	3	IL6R FOXO3 MAPK6
	HIEC	5	RPS6KA6 MAPK3 PIK3CB GSK3B RPS6KA2
	IPEC	6	IL6ST IL4R FOS ELK4 SPIC GRB2
Jak-Stat	HIEC IPEC	1	MAPK14
	IPEC	2	JAK3 PIAS2
Ras	HIEC IPEC NHBE	2	SOS2 PAK1
	HIEC NHBE	5	RPS6KA6 PLD1 CDC42 PIK3CA MAPK10
	IPEC NHBE	1	NRAS
	HIEC IPEC	2	MAPK9 MAPK14
	NHBE	5	MAP3K1 MAP3K4 SOS1 ATF2 TLR3
	HIEC	11	MAP2K3 PIK3C3 KRAS GSK3B RPS6KA2 RHOA MAPK3 RAC1 PIK3CB MAP2K4 MAP2K6
	IPEC	6	RGL2 RALB EXOC2 MAP3K7CL RAC3 GRB2
T-cell	HIEC IPEC NHBE	3	SOS2 PIK3CA PAK1
	HIEC NHBE	2	PPP3CA PIK3CB
	IPEC NHBE	1	NRAS
	HIEC IPEC	2	PIK3C3 MAPK9
	NHBE	7	NFATC3 SOS1 CD86 PIK3R1 ITPR1 VAV3 CDC42
	HIEC	7	CALM3 HLA-DMA MAPK3 RAC1 PPP3CB MAPK10 HLA_CLASSII
	IPEC	8	PLCG1 SLA-DMA NFATC2 FOS PRKCQ NFATC4 ENSSSCG00000037176 GRB2
TGF-Beta	HIEC NHBE	3	MAPK10 BMPR1A BMPR1B
	IPEC NHBE	2	NRAS SMAD5
	HIEC IPEC	2	MAPK14 MAPK9
	NHBE	8	TLL2 RAB10 CREBBP BMP4 ALG5 ACVR2B ATF2 ACVR1
	HIEC	6	TGFBR2 BMP5 GDF11 MAPK3 BMP1 INHBB
	IPEC	10	GDF9 AMHR2 GDF10 SMAD9 ACVR2A DCP1A SNIP1 MAP3K7CL CERS1 SMAD4
Toll like receptor	HIEC IPEC NHBE	1	IRAK4
	HIEC IPEC	3	MAPK14 MAPK10 MAPK9
	HIEC	2	MAPK3 UBE2N
	IPEC	5	ECSIT MAP3K7 LY96 CD14 MAPK8

## Sheet: (c) HIEC_Up NHBE_Down
Pathway	Cell lines/Signal	Total genes	Gene names
Apoptosis	HIEC_up NHBE_down	1	TNFSF10
	HIEC_up	34	MAP2K3 TRAF2 PIK3CD MAP3K1 NFKBIA RELB FOS CFLAR NFKB1 HSPA5 RIPK1 BAX BAG1 ATF4 MAP4K4 JUN NFKB2 MCL1 BCL2L1 TNFRSF10A BIRC2 EIF2AK2 CASP7 RELA MAP3K14 MAP2K7 REL BIRC3 HSPA1B JDP2 FAS ATF3 PRKCG DAXX
	NHBE_down	7	ATF6 PRKCH PIK3CA XIAP TMBIM6 PIK3CB ATF2
B_cell	HIEC_up NHBE_down	2	ITPR1 VAV3
	HIEC_up	15	NFKBIL1 NFKB2 JUN CD79A RAF1 CD22 PIK3CD NFKBIA NFATC1 NFATC2 FOS PLCG2 NFKB1 ITPR3 PTPRC
	NHBE_down	8	PPP3CA NFATC3 SOS2 SOS1 NRAS PIK3CA PIK3CB BLNK
Inflammation	HIEC_up NHBE_down	2	C5AR1 IL15
	HIEC_up	39	PLCD1 NFAT5 RAF1 CXCL8 NFKBIA NFATC2 RELB RGS4 NFKB1 PAK6 JAK2 MAP3K4 IFNL3 PAK5 SOCS7 MYH3 CXCR4 ADCY5 NFKB2 JUN NFKBIE GRK4 RELA NFATC1 PLCG2 STAT1 REL SOCS6 ITGB2 PRKX JUND IFNB1 IL6 PTGS2 ITPR1 ITGAL GNAO1 ITGA9 IFNL1
	NHBE_down	8	PLCE1 CDC42 PLA2G4A NFATC3 PAK1 PTEN RRAS ITGA4
Interferon	HIEC_up	10	STAT1 JAK2 SOCS6 IFNL3 PIAS4 SOCS3 IFNB1 SOCS7 SOCS2 IFNL1
	NHBE_down	5	ELK4 SOS1 MAPK10 IL15 IL3RA
Interleukin	HIEC_up NHBE_down	4	CDKN1B FOXO3 IL6R MAPK6
	HIEC_up	20	CDKN1A STAT4 STAT5A RAF1 CXCL8 RPS6KA1 STAT2 IL23A FOS MKNK2 STAT5B IRS2 MAP3K4 IL15 IL11 IL6 IRS1 IL15RA MAPKAPK2 MYC
	NHBE_down	5	SOS2 NRAS PIK3CA IL13RA1 IL11RA
Ras	HIEC_up NHBE_down	2	MAP3K1 MAP3K4
	HIEC_up	10	RHOB JUN RAF1 ETS1 PIK3CD RPS6KA1 MAP2K7 STAT1 PC00167 MAPKAPK2
	NHBE_down	11	RPS6KA6 SOS2 SOS1 NRAS PIK3CA PAK1 PLD1 ATF2 MAPK10 TLR3 CDC42
T-cell	HIEC_up NHBE_down	3	PIK3R1 VAV3 CDC42
	HIEC_up	15	NFKB2 JUN RAF1 CD80 PIK3CD MAP3K1 NFKBIA NFATC1 NFATC2 FOS NFKB1 PIK3R3 WIPF2 RIPK1 PTPRC
	NHBE_down	10	PPP3CA NFATC3 SOS2 SOS1 NRAS PIK3CA PAK1 CD86 PIK3CB ITPR1
TGF-Beta	HIEC_up NHBE_down	4	ALG5 ACVR2B ACVR1 CREBBP
	HIEC_up	19	GDF9 KRAS INHBA SNIP1 TNFRSF10B ACVR1C DCP1B JUN BAMBI ACVR1B SMAD7 FOSL1 DCP1A EP300 BMP2 SMAD3 JUND CITED4 SMURF1
	NHBE_down	9	TLL2 RAB10 BMP4 NRAS SMAD5 BMPR1A BMPR1B ATF2 MAPK10
Toll like receptor	HIEC_up	22	MAP2K3 NFKB2 JUN NFKBIE ECSIT MAP3K8 RELA MAP3K1 NFKBIA MYD88 TOLLIP NFKB1 REL TIRAP IFNB1 TLR3 PTGS2 LY96 TNFAIP3 CD14 IRF7 TICAM1
	NHBE_down	1	IRAK4

## Sheet: (d) HIEC_Down NHBE_Up
Pathway	Cell lines/Signal	Total genes	Gene names
Apoptosis	HIEC_down NHBE_up	2	MAPK3 TMBIM6
	NHBE_up	21	TRAF2 PIK3CD FOS RELB CFLAR AKT1 NFKB1 BOK BCL2A1 TNFRSF10B NFKB2 JUN AIFM1 TNFRSF10A RELA TNFRSF10D PRKCD BIRC3 LTB DAXX HSPA1A
	HIEC_down	15	HSPA2 MAP4K2 MAPK9 BCL2L2 GHITM ATF6B ATF6 MCM5 BAG4 HSPA8 PIK3CA IGF2R PIK3CB MAP2K4 MAPK10
B_cell	HIEC_down NHBE_up	3	CALM3 MAPK3 RAC1
	NHBE_up	17	VAV1 JUN MAPK12 NFKB2 LYN RAF1 PIK3CD MAP2K2 PRKCD HRAS FOS MAP2K1 NFKB1 ITPR3 RHOV MAPK11 GRB2
	HIEC_down	10	PPP3CA FRK SOS2 MAPK14 MAPK9 PIK3CA PIK3CB PPP3CB MAPK10 CDC42
Inflammation	HIEC_down NHBE_up	2	ACTB COL12A1
	NHBE_up	19	VAV1 CYTH2 RAF1 AKT1 NFKB1 C5AR1 RHOV RHOG IL1B STAT3 CCL20 NFKB2 NFKBIE SOS1 RELA MYH9 CAMK2G PTGS2 RHOC
	HIEC_down	30	KRAS RGS18 GNAI1 GNG12 ARPC5 COL14A1 BCL3 ARPC2 PLCB1 CDC42 ITGB1 MAPK3 RAC1 GNB3 PRKACA PAK1 VWA2 PRKACB ACTG2 GNG2 COL6A1 PIK3CB ADCY6 MYLK3 IFNGR2 ACTG1 IFNAR1 PLCH1 CCR3 ITGA4
Interferon	HIEC_down NHBE_up	2	IFNGR2 MAPK3
	NHBE_up	7	STAT1 IFNGR1 MAPK12 JAK1 SOCS3 MAPK13 MAPK11
	HIEC_down	5	IL12RB1 MAPK14 PTPN11 MAPK10 MAPK9
Interleukin	HIEC_down NHBE_up	2	RPS6KA6 MAPK3
	NHBE_up	15	CDKN1A RAF1 CXCL8 IL4R RPS6KA1 STAT2 MTOR FOS AKT1 IL1A IL6 MAPKAPK2 STAT3 GRB2 ELK3
	HIEC_down	7	SOS2 PIK3CA IL13RA1 IL11RA PIK3CB GSK3B RPS6KA2
Jak-Stat	NHBE_up	6	STAT1 STAT2 STAT6 STAT3 STAT5A JAK1
	HIEC_down	1	MAPK14
Ras	HIEC_down NHBE_up	4	RHOA MAPK3 RAC1 PAK1
	NHBE_up	20	SHC1 GSK3A MAPK12 RAF1 PIK3CD NFKBIA MAP2K1 AKT1 RHOV RALB STAT3 JUN RPS6KA1 HRAS MAPK11 MAPKAPK2 RHOC TLR2 IRF7 GRB2
	HIEC_down	16	MAP2K3 RPS6KA6 PIK3C3 SOS2 MAPK9 KRAS PLD1 GSK3B CDC42 RPS6KA2 MAPK14 PIK3CA PIK3CB MAP2K4 MAPK10 MAP2K6
T-cell	HIEC_down NHBE_up	3	CALM3
	NHBE_up	14	VAV1 JUN NFKB2 RAF1 PIK3CD MAP2K2 HRAS FOS MAP2K1 AKT1 NFKB1 CSK CD74 GRB2
	HIEC_down	11	PPP3CA PIK3C3 SOS2 HLA-DMA MAPK9 PIK3CA PAK1 PIK3CB PPP3CB MAPK10 HLA_CLASSII
TGF-Beta	HIEC_down NHBE_up	2	TGFBR2 MAPK3
	NHBE_up	15	JUN MAPK12 SMAD7 TGFB2 FOSL1 HRAS MAPK13 INHBA RRAS DCP1A BMP2 SMAD3 SKI MAPK11 SMURF2
	HIEC_down	9	BMP5 GDF11 MAPK14 MAPK9 BMP1 INHBB MAPK10 BMPR1A BMPR1B
Toll like receptor	HIEC_down NHBE_up	1	MAPK3
	NHBE_up	16	MAP2K3 IRAK1 JUN NFKB2 NFKBIE MAP3K8 IKBKE RELA IRAK3 MAP2K2 MYD88 MAP2K1 NFKB1 PTGS2 TNFAIP3 TICAM1
	HIEC_down	5	IRAK4 MAPK14 MAPK9 UBE2N MAPK10

## Sheet: (f) up-hiec-down-nhbe-Allgenes
Cell line signal	Total genes	Gene names
DOWN_NHBE UP_HIEC	2309	TRAF3IP2-AS1
		LOC653712
		TCONS_00029157
		APBB2
		CD99P1
		CLK4
		RPS18
		BRIX1
		bbx
		NIFK-AS1
		HIC2
		CDK14
		ERG
		PNPT1
		MIER1
		CHD9
		NINL
		LOC101929475
		NR4A2
		SCYL3
		SORL1
		CHD1
		RPS6KA5
		FAHD1
		ABCD4
		BBS12
		CD160
		CPNE4
		TMEM266
		PRDM2
		SEL1L3
		STK17A
		C2CD3
		CTDSP2
		EXOSC7
		LOC100288910
		EIF1
		RPS28
		RASA4B
		RARRES3
		WBP4
		SETDB1
		CHFR
		CDCA4
		MMP15
		SEC23IP
		RICTOR
		CYP1A1
		SNAPC1
		ANKRD49
		KDM6A
		c8orf33
		PDP1
		UBN2
		MIR5004
		UQCRHL
		SPACA6
		UNG
		COMMD5
		GNB4
		RPRD1B
		GORAB
		RTN4RL1
		MAD2L1
		CAMSAP1
		WAPL
		KLF4
		LMO4
		gosr1
		PPM1H
		KIN
		HIST1H4I
		PPARGC1A
		PDAP1
		ZDHHC11B
		ATP6AP1L
		TNKS2
		SGF29
		PAQR3
		OSER1
		TIGD2
		COQ10A
		TAB2
		DDI2
		TANC2
		ZMYM5
		ZNF586
		PROSER3
		SYDE2
		GPR135
		ZNF264
		CASP1
		MYCL
		ANKDD1A
		CASC10
		SECTM1
		LOC107986404
		GLIPR2
		FAM49A
		INPP5B
		TRIM56
		ELF1
		LOC728175
		osbpl6
		NFAT5
		SRGAP2C
		MIR4750
		PCED1A
		NOL4L
		SPATS2L
		ARHGAP26
		JAGN1
		LINC00641
		PLAC8L1
		WSB1
		ZNF480
		MIR1182
		MIR943
		SDR39U1
		WDR26
		TOMM22
		CGRRF1
		C6orf120
		FOXO1
		DUSP10
		ALDH5A1
		plekhb2
		Hist2h4a
		CKS2
		FAM13A
		ACER3
		SLC25A15
		FAM84B
		RNF217-AS1
		C11orf57
		SPATA24
		ADGRG1
		USP38
		MAGEF1
		SMG1P5
		gigyf1
		PTPN23
		GSR
		CCDC162P
		INTS7
		HNRNPH1
		BMF
		LOC399715
		RB1CC1
		ABHD5
		TRAF6
		AXL
		CCDC117
		FOXN3
		TMEM182
		PFKFB2
		LOC100507487
		EFL1
		TACC1
		EPC2
		ARL17B
		SNX18
		MDM2
		SESN1
		RASGEF1B
		RNF146
		CCNB2
		FAM134A
		TBC1D3G
		HOXB-AS1
		LGALS3
		CFL2
		C4orf32
		Thumpd3-as1
		RBSN
		ZHX2
		CFAP53
		LRRC49
		GPATCH3
		ZNRF3
		ZBTB21
		STAT5B
		C14orf79
		SSB
		SP140
		EIF3J
		PPP2R2A
		SCLT1
		CAMSAP2
		TXNRD1
		c3orf58
		MBTD1
		CWC22
		ERBIN
		SLC3A2
		ZNF121
		SYNE1
		GUF1
		ZBTB10
		DDX21
		ZNF160
		HEY1
		XRN1
		RUNX2
		RPUSD2
		THRA
		ZSCAN31
		LOC105371267
		NAB1
		RAP2A
		LAMTOR4
		PANK2
		RNF139
		SLC41A1
		RPL23P8
		RAPGEF5
		ZCCHC2
		SULF1
		PPP4R2
		KIAA1586
		SLC2A4RG
		TBC1D15
		MBP
		MIR34AHG
		PIK3R1
		DMD
		STAMBP
		Znf765
		ANKRD33B
		OTULIN
		ZNF135
		CCBE1
		BLZF1
		MROH6
		TPPP
		ADNP
		RGPD3
		UST
		RFFL
		TLE4
		UPF2
		EFR3A
		SEC61A2
		ZNF703
		LOC283922
		SPRED2
		N4BP2L1
		SLIT2
		RSF1
		LONRF1
		ZSWIM3
		FZD4
		whsc1l1
		AATBC
		zbtb18
		ZSCAN20
		METTL17
		BMP2K
		WNT7B
		RHOBTB1
		KAZN
		TWIST1
		MRPS18B
		DTNA
		JRKL
		NR1D1
		PARD6B
		RRAGB
		HIST2H2BE
		YPEL2
		ZNF445
		PGBD4
		MAPK8IP1
		CCDC51
		KLF3
		ERBB4
		UGCG
		MEF2C-AS1
		m1ap
		ATXN7L1
		FBXO16
		METTL23
		FAM109A
		HCP5
		FAM234B
		AMBRA1
		DEPDC7
		SPATA5L1
		DSP
		MMRN2
		IRF2BP2
		GTF2E1
		ATAD2B
		PCBP1-AS1
		SFPQ
		TMEM60
		STAG2
		LINC01451
		YARS2
		ZCCHC4
		FBXO22
		ZNF669
		stac
		ZBTB38
		RAPH1
		GOLGA2P5
		LOC150776
		GNPDA1
		TIPARP
		MIER3
		gemin6
		MAP3K14
		PHC3
		PPP1R8
		GOLPH3
		NKRF
		PAG1
		ANKRD28
		ERICH1-AS1
		lsm11
		CHD6
		FAT2
		VSNL1
		NDUFAF6
		STRIP2
		C3orf20
		ARL4C
		c6orf106
		LSG1
		KTN1-AS1
		WDR5B
		PAN2
		tet3
		SLC22A20
		ALDH1A2
		asic1
		MIR4657
		EGR1
		ZNF543
		CD58
		MIR3681HG
		CDR2
		ZNF566
		PDRG1
		PPP4R3B
		ITGB7
		RNASEH1-AS1
		FAAH
		RRAS2
		UBR5
		ZNF502
		PEAK1
		LOC101929777
		Mir423
		MOCS3
		ANKS1B
		AKAP10
		KLHDC8B
		MYH3
		c10orf11
		SULT1A1
		PLA2G4A
		SAMD8
		MEPCE
		CARS2
		Prdm11
		UNK
		PHF19
		VPS9D1
		DDX52
		HARBI1
		INPP1
		DENND4A
		VPS11
		CPM
		FBXO5
		ATG4D
		FBXW9
		brms1
		GALNT12
		TRMT13
		DAPK2
		CENPA
		THG1L
		GRHL3
		DENND5B
		SLC26A11
		U2AF1
		C12ORF29
		NMT2
		CREBZF
		RIOK3
		BRINP1
		UBE2B
		mark1
		BCL2L13
		CCT6P3
		NUP50
		ARRDC4
		MTUS1
		PLEKHF2
		SPAG4
		ACHE
		KPNA5
		IFRD1
		ZBTB6
		TXNIP
		HEBP2
		SCGB2B2
		TLR3
		ZNF260
		HMGB2
		H1F0
		TOPORS
		HNRNPC
		MVB12B
		ZCCHC14
		FAM120C
		CNOT9
		ZNF461
		PRPF40A
		PRKCE
		TUBE1
		WDR31
		DDX19A
		MGAM
		NAPA
		ACSS1
		SPAG17
		RFWD3
		H2AFJ
		DEDD
		PTPN1
		LINC01503
		C1ORF109
		CC2D2A
		GPATCH1
		PAPD5
		VWDE
		NIFK
		TPRG1
		PMEL
		OCIAD2
		ATP6V1B2
		PLCG2
		GLRX3
		UVRAG
		ELK1
		MAPK6
		USP31
		NUDT11
		FAM65B
		SNPH
		B3GNT4
		SNX27
		INA
		DIP2B
		SP1
		TOX4
		SLC35E4
		ATP6V1E2
		LARGE1
		PLEKHN1
		ZNF766
		PSAT1
		MOK
		ZNF226
		LATS1
		ZSCAN25
		NTN1
		SNX30
		EFNB2
		GTF3C4
		PATZ1
		ANKRD2
		TRIM38
		CORIN
		COQ8A
		DCP2
		CASZ1
		POLR1D
		LRRC37A3
		KRR1
		CDKN2AIP
		ANKRD29
		EPM2A
		PROB1
		SNHG8
		TMEM116
		rnf219
		ZNF34
		PANX2
		CDC73
		FAM43A
		FLRT2
		gtf2ird2b
		LINC01208
		MED9
		GCNT4
		ZFAND3
		TMEM198
		FAM83F
		C1orf226
		RBM18
		ADAMTS13
		CBLN3
		TTYH1
		PKN2-AS1
		C7orf31
		cds1
		TDRP
		MPP3
		DEAF1
		SGO1-AS1
		CTNNAL1
		HERC4
		RPL41
		SLC38A1
		CLEC18A
		SOWAHC
		ZFR
		DESI2
		ANKIB1
		STARD9
		RP9P
		EGLN3
		FBXO45
		GPM6B
		RRAGD
		ANK3
		ZBTB44
		CDH12
		rhbdd2
		QRSL1
		RGPD8
		ZFP69
		FOXD1
		HIST2H2BF
		DIS3L
		CTAGE1
		KITLG
		ARID4B
		SETX
		LHFPL3
		IL20RB
		ZNF579
		TNFSF9
		DOCK3
		ZNF250
		WNK1
		FBXO32
		AP4E1
		GAD1
		WAC
		DPP10
		WHRN
		IWS1
		SFRP1
		VAV3
		RMI2
		ZNF600
		CDKL1
		FAM21C
		ZNF200
		c3orf67
		KLHL24
		HELQ
		TRAPPC6B
		SPOCK1
		WDSUB1
		RXRB
		PLCE1
		TACC2
		COX7A2L
		CUBN
		POLK
		RBM15
		GNAL
		LOC101929147
		STK32C
		SH3BP4
		ADCK1
		SEC1P
		PPP1R13B
		SCAMP1-AS1
		ZNF181
		RAB40B
		RCL1
		BET1L
		C10orf12
		EPS8
		ARL4A
		HSD11B2
		NASP
		GPC5
		TLR1
		TENM4
		PARP16
		RIPK4
		c6orf62
		GATA6
		TRIM41
		ASCC1
		CARMIL1
		KLRG2
		LRRC4C
		FKRP
		NIPBL
		ZNF331
		ZNF24
		cemip
		PHF7
		APPBP2
		USP19
		ZNF395
		SUV39H2
		ZNF467
		PPP1R2P3
		LEMD2
		TBC1D3E
		NEBL
		LYSMD2
		COG3
		CBFA2T2
		CBARP
		RABEP2
		DHFR
		ASH1L
		PPP1R12A
		TTC21B
		SERTAD2
		MTSS1L
		ZNF672
		ACVR2A
		ZNF805
		PRPF39
		DZANK1
		OSBPL10
		CLTCL1
		RALGPS1
		NCOA3
		PLA2G6
		CEBPD
		Tceal7
		ZNF107
		CMYA5
		CHAMP1
		LINC00960
		CREBBP
		COQ5
		CYB5R4
		ZNF827
		LINC00240
		FHIT
		OSBPL3
		C7orf49
		TCEANC
		PANK1
		UBE2D3
		ARFGEF2
		LOC254896
		ZNF561
		NAV2
		ENTPD2
		DNMT3A
		MIR1204
		LINC00174
		TRIM35
		ZFP90
		ESR1
		SYT7
		NACA
		ZNF790
		TEX10
		EDA2R
		FAM107B
		PDE4D
		EPHB3
		CNTN5
		GRTP1
		TSPYL5
		THEM4
		FRS3
		PDE3A
		NTPCR
		TRANK1
		HIPK3
		XPOT
		SLC7A11
		MAIP1
		NAA15
		TXNDC12
		FRMD4A
		FCMR
		KLF9
		FIGN
		PYROXD1
		arhgap24
		CKMT2-AS1
		LFNG
		INTS12
		ZBTB4
		GNA13
		PTTG1
		IRF2BPL
		PROCA1
		WEE1
		TEPSIN
		PARP8
		TEAD4
		TNRC6B
		TIMM8A
		ZNF608
		ZFX
		LYPD6B
		SHC2
		NCOA5
		DBP
		ZNF563
		notch1
		KPNA4
		DYRK3
		ALOXE3
		GAREM1
		ZNF44
		COL11A2
		AAR2
		PUM2
		SASH1
		NGEF
		MIR3615
		MRM1
		FNIP2
		MSH4
		mia2
		TMEM236
		NUPL2
		LOC100507424
		ADAMTS15
		LOC101927027
		TMEM136
		TRIM66
		ZNF132
		RPL32P3
		TSC22D2
		PLCD1
		tmem65
		OPCML
		LINGO2
		scaf8
		GBP1P1
		SLAIN2
		LRRC37B
		CCNT1
		HELB
		STARD4
		ACVR1
		DNAAF2
		LOC101927533
		DNAJC27
		SYTL2
		GRID2
		SEMA6D
		GSPT1
		NAIF1
		NID2
		cpa6
		ZNF616
		SUZ12
		ZNF415
		TNFRSF14
		LINC00910
		FAM76A
		ZFP2
		LOC102724488
		REPS1
		CELF2
		SETD1B
		slc1a5
		ZNF606
		ADTRP
		Hist1h2ac
		CSNK1G1
		KIF13A
		AK6
		C1orf54
		CLIP4
		GFER
		LINC00888
		GABRB3
		TAF3
		SP3
		cxorf40a
		ZNF628
		PLPP3
		ANKRD13A
		ZCCHC11
		RPS27L
		TGFBR3
		MCUR1
		TMEM229B
		EID2
		AKR1C1
		NPIPA2
		c5orf30
		MIR4651
		ZNF746
		TIRAP
		SPSB1
		GCNT3
		BNIP3L
		SLC35F2
		PRKCH
		USP12
		PTCHD1-AS
		RHPN2
		WDR90
		LOC105371814
		ZNF620
		WHAMM
		RAB9A
		RUFY3
		UBALD2
		CAPN15
		MMADHC
		SBSN
		AFTPH
		TXNL4B
		LOC648987
		ZFAND2A
		AP5S1
		SREBF1
		BEND3
		LINC01204
		JDP2
		POU2F1
		CNNM2
		ZC3H15
		ADNP2
		PSCA
		TBX6
		FBXO28
		c5ar1
		TRAFD1
		AUTS2
		BACH2
		HAP1
		CCDC78
		PHLDB2
		BHLHE41
		ZKSCAN2
		SYT16
		SIK1
		TMC7
		ERCC6L2
		MIR4517
		RGPD6
		fbxo34
		AMER1
		KCP
		SPHK2
		LOC100996763
		USP27X
		LOC100996635
		fam208b
		FAM212A
		EYA2
		MCTP1
		PPP3CB-AS1
		MOB3B
		LOC102724993
		MINCR
		COBLL1
		SMNDC1
		OTUD1
		NBN
		RGMB
		CCDC59
		MOB2
		MIR4724
		TC2N
		CA13
		MID1IP1
		KLF11
		Hist1h2bn
		PHLDA3
		TMEM9B-AS1
		C22orf46
		ALPK3
		IKZF5
		NRP1
		RC3H1
		MED29
		FAM129A
		BCAN
		ACYP2
		LYRM1
		FAM46B
		TMEM18
		LOC105369632
		RMDN2
		LYSMD4
		MIR6764
		ZNF879
		ZCWPW1
		MTHFR
		c5orf63
		RSL24D1
		MPP7
		ATP5I
		ZC3H7A
		PHF3
		DVL2
		MIR8072
		SOCS6
		ADAT2
		PAK6
		TNFSF10
		MBOAT1
		ULK1
		SLC2A3
		FEM1B
		MTHFSD
		MALRD1
		SNHG11
		NUP153
		ELF3
		AMZ2P1
		ZNF665
		RAD9A
		lipA
		CAMK2D
		ZFP69B
		CCHCR1
		HIST1H2BC
		COIL
		SWT1
		RCOR3
		LINC00649
		ARID5B
		BBS10
		RAB26
		DLL1
		LSM10
		IL31RA
		PPIG
		ZNF441
		IL17RE
		PIM1
		CTF1
		LINC00857
		FAM169A
		NR3C1
		AGO4
		PAXIP1
		ZC3HAV1
		SLBP
		XACT
		UBL4A
		NDUFA4L2
		CDC37L1
		HIST3H2A
		WDR24
		CDK6
		RPL7
		TLL2
		AKTIP
		AKIP1
		GAS2L3
		cep350
		FHL2
		CDC42BPG
		PCAT6
		ZFPM1
		PDPR
		PPP2CB
		HS6ST2
		MIR922
		arvcf
		DCST2
		STK32A
		AK9
		ZNF234
		TBXAS1
		ZC2HC1C
		USP25
		MIR937
		TBC1D3C
		PLEKHA7
		RAD51C
		PARP6
		TMC1
		FRAT2
		KCNG2
		GALM
		CTH
		LOC101928718
		NR6A1
		SNUPN
		TMEM55B
		AMDHD2
		CABLES2
		CBX8
		LOC100506403
		IL1RAP
		NDOR1
		CSNK1D
		PER2
		TCEB3-AS1
		ZKSCAN4
		FAM118A
		GABPB1
		CSMD1
		HPGD
		ANKRD24
		GLI3
		TADA2A
		TCEAL4
		PRPF38B
		BCOR
		LINC01123
		CSNK1A1
		CHKA
		DHRS3
		MAP3K1
		FUZ
		ZNF813
		SEPT7P2
		PSMC1
		SLC7A8
		FAF2
		RSBN1L
		MKRN2
		ELOVL4
		PCNX1
		FAM131A
		TEF
		MRPL44
		HHAT
		THSD7B
		PHLPP1
		SIAH1
		DDX55
		RPS15
		JAG2
		STX3
		NXPH4
		WDR81
		AP5Z1
		WBP1L
		CCNO
		RGPD4
		OGT
		MYLIP
		ZNF701
		RARA
		ANKRD16
		TAF1A
		EBAG9
		nfe2l3
		TLE1
		PLXNA2
		PNRC2
		DARS-AS1
		COPS5
		ucn2
		PXDC1
		BPTF
		RPL21
		ADPRH
		NLRC5
		PCF11
		SNHG5
		ZBTB33
		MGA
		MIR924HG
		JMY
		FADD
		GRIN2D
		PXDNL
		RHOB
		HOOK2
		CCNG1
		rab6c
		EPG5
		TET2
		MDK
		ZNF14
		AIMP1
		MARCH2
		SIX4
		LINC01411
		TRIM44
		RYR2
		NBPF11
		GLRX5
		MGAT4A
		TSC22D4
		NAA30
		ZCCHC8
		ACER2
		CYP26B1
		OSBPL11
		IL16
		ZSWIM7
		SERPINE1
		NRDE2
		CREBRF
		RSAD2
		CDH23
		SRGAP3
		ZNF525
		NAF1
		RNF121
		LINC01347
		TMEM219
		DYRK1A
		cpeb3
		PITPNM3
		PPP1R1C
		LSM1
		ZNF488
		SCN8A
		RNF149
		FDXR
		HSD17B8
		YAP1
		TAPT1
		Hist1h2bg
		CEP152
		TTPAL
		NAA25
		ZNF770
		ZZZ3
		MGEA5
		BCAT1
		SLC2A9
		ARL17A
		TMSB4X
		ZNF398
		CAPN7
		THAP6
		KDM3A
		MLPH
		TBC1D9
		ZNF557
		UBE2D2
		MARVELD2
		RNF128
		ABHD6
		FAM155B
		TIFA
		CD274
		GCNT1
		ZNF658
		ATP10B
		AMD1
		GGA2
		LOC101930085
		c21orf91
		MIR1304
		RPS6KB1
		TOP1
		CMTR2
		TUBD1
		BTG2
		HOMEZ
		MSL1
		ZSWIM1
		EPN2
		ING3
		RNF185
		RRP7A
		MED13L
		TMEM184A
		KIAA1033
		NOL8
		c12orf45
		SMG1P6
		HES1
		LINC01138
		RBM17
		TRAF5
		LOC729970
		SLFN12
		RAD23B
		NCOR2
		AP3M2
		FRS2
		NRARP
		F2RL1
		CCAR1
		SLC16A5
		SERPINE3
		FBXL19-AS1
		MYO15B
		TMEM156
		WDFY2
		LIMD1
		cep83
		ZBTB11
		PTENP1
		IRS1
		HSF2
		CDC42EP3
		THAP1
		CDK17
		USP32
		ABHD12
		IL6R
		NFIL3
		SPG20
		CAPN12
		GCA
		EPHA4
		MUTYH
		ZNF227
		MCOLN2
		XPC
		PTPN2
		c2orf49
		ATP6V1C1
		COQ10B
		NMNAT2
		SORBS2
		NFE2L2
		SH3PXD2A
		RBBP6
		JADE1
		MIR6785
		DUS4L
		CCT4
		BRD4
		ATP23
		PACSIN3
		GRIP1
		IGSF9
		EP400NL
		TLK1
		RELL1
		FAM160B1
		RNF7
		DLGAP1
		MIR1909
		HIST1H3E
		ZNF414
		HBP1
		RGPD2
		PHGDH
		JRK
		BDP1
		MKLN1
		DOPEY2
		SLC29A3
		KIAA1551
		AGER
		MAP4K3
		KIAA0753
		FAM72D
		ZNF136
		FKBP5
		RRAGC
		CCDC85B
		STRN3
		CPA4
		RPL39
		HMBOX1
		COMTD1
		NR1D2
		METTL16
		CD72
		KAT5
		LAMA1
		SPTLC3
		C22orf23
		MRPS18C
		E2F7
		LIN7B
		APOBEC3F
		SRSF3
		SP4
		MIR3940
		WDR82
		TBC1D3
		ADCY1
		TRPV1
		UCP2
		AVL9
		ANKRD65
		HFM1
		STK24
		GCSAM
		MTF2
		CCDC94
		znf432
		DCTN4
		AP1S3
		ZNF84
		FOXP2
		LINC00964
		RMND5A
		ADGRE5
		ZFAND1
		RINT1
		FMR1
		znf347
		ERCC4
		KIAA0513
		AGRN
		WDR33
		LOC105370333
		ANXA10
		TLE3
		C5orf51
		FAM117A
		MYSM1
		CDON
		TRIM4
		TRIM73
		HDHD3
		TMEM38A
		SNX5
		CDK13
		FZD5
		ZSCAN21
		APTR
		MELTF
		STAG1
		LPIN2
		ITPKB
		EML4
		c12orf49
		TTC39B
		TCERG1
		ARHGAP29
		LINC00869
		CPEB4
		SLC30A1
		MIR936
		WASH2P
		TBX3
		TAZ
		C16orf72
		LOC105372419
		alpk1
		CCDC136
		RBM5
		NCOA1
		CHEK2
		MCM2
		CDAN1
		RPL9
		HHLA3
		ARHGAP5
		c11orf95
		BAHD1
		RHOQ
		MAP3K4
		Hist1h4j
		INTS2
		PHEX
		MECOM
		POLH
		SYBU
		DDX17
		PDE4DIP
		L3HYPDH
		LRRC1
		ZMYM4
		ZNF263
		CBWD2
		RSPRY1
		NHS
		PPP6R3
		CCDC163
		SHANK2
		TMEM41A
		CASKIN2
		LURAP1L
		TAB3
		ZNF496
		MIS12
		UNC5D
		GSTZ1
		EVA1A
		PATJ
		NCBP3
		CELSR2
		c14orf159
		TAF1C
		FZD3
		DLG5
		PLA2G16
		oxld1
		RNMT
		UPF3B
		HLA-DOB
		c12orf66
		LCAT
		ADSS
		SKIL
		POLR3F
		ZNF2
		CRTC1
		gas5
		CPT1A
		MCM3AP-AS1
		zbtb3
		ANKDD1B
		ABCA5
		ARHGEF19
		NOXRED1
		TTC33
		PCOLCE2
		ROR1
		HSD17B14
		FAM13B
		C20orf96
		BRAF
		HORMAD1
		AAK1
		GMEB1
		UTP15
		EEF2KMT
		ZNF776
		BAIAP2
		KCNS3
		WDR73
		FOLR3
		CHST3
		ABLIM1
		BTAF1
		RYBP
		NCR3LG1
		ABCA13
		ZNF304
		PSPH
		BAIAP2L1
		ARHGEF10L
		KIF26B
		TNIK
		CHRNE
		HSPB8
		NUFIP2
		POLR1C
		KANSL2
		ZNF385D
		ID3
		PADI3
		FOXQ1
		FBXW8
		MYO3B
		ZFP3
		ST6GALNAC5
		KIAA1522
		CRY2
		PTPRZ1
		RXRA
		SNIP1
		RGS3
		UAP1L1
		PRICKLE3
		DGKH
		ANKRD10
		HAGHL
		RBM33
		YTHDF3
		PGRMC2
		PAQR6
		CAMSAP3
		ANKRD35
		GLRX2
		DNAJA4
		ARL5B
		AKIRIN2
		RBM23
		FAS
		BTN3A2
		HSPBAP1
		RPL12
		LINC00511
		CRYAB
		RASD2
		SYNC
		PTHLH
		RPL13AP20
		FAM102B
		DCAF12
		SLC12A6
		KCTD18
		PAX9
		USP16
		BCL9
		ZNF774
		c9orf142
		PI4K2A
		FGD4
		IFFO2
		NACC2
		TMCC2
		ADGRL2
		EMG1
		PRRG4
		AEBP2
		MYNN
		NUPR1
		LOC101060389
		MASTL
		RET
		MID1
		RASEF
		MYO16
		DBF4
		LOC283140
		PPTC7
		PDCD7
		ZFP36L2
		NAA16
		PCLO
		DYRK2
		SLC22A1
		CDADC1
		AP4B1
		MORC3
		FZD7
		SCHLAP1
		LOC101927480
		LINC01481
		AIM1
		SMARCA5
		FRMD6
		ANK2
		RIF1
		VLDLR
		Hsbp1l1
		fam53c
		RFX1
		MAN1C1
		YDJC
		LOC148413
		CACUL1
		TRIM26
		FAM83E
		CA5BP1
		TNK2
		ITPR1
		ADO
		RABGAP1
		TGFBR1
		GBP2
		C1orf52
		SNX2
		COL4A3BP
		PCID2
		MAP7D2
		PCGF2
		TNS1
		TMEM183A
		USP53
		C4orf33
		SMAD4
		MIR6506
		SLC4A7
		CCDC40
		GNL1
		PER3
		MLLT3
		CCNT2
		MED16
		KRI1
		B3GLCT
		HCN3
		MAP4K5
		EXOSC8
		Inafm1
		ARHGAP23
		TSPAN5
		MCL1
		OSGIN2
		PDIK1L
		arhgap35
		NEB
		Tincr
		MTX3
		lcmt2
		ACAP1
		CLK1
		ZNF333
		FOXP4
		ZBTB37
		PRKAA2
		UHRF1BP1
		LOC100996842
		KREMEN2
		R3HCC1L
		C12ORF10
		LATS2
		NT5C3A
		TTC31
		DDIT4
		STX17
		bri3
		GCC1
		ddb2
		FAM198B
		KIAA0907
		GRIK1
		IL12RB2
		ZNF354B
		c16orf70
		EIF5
		PALB2
		SEPSECS
		LINC01151
		TBC1D30
		NME7
		IRF2BP1
		S1PR1
		CIC
		TNPO3
		NBPF10
		ERBB3
		ZKSCAN8
		KIFC2
		TDG
		MYCBP2
		XPO1
		WDR35
		CCDC80
		LOC105372367
		RPS12
		IDI1
		dnmbp
		GLTSCR1L
		KLHL12
		TSNARE1
		TTF1
		ZNF256
		PPM1L
		PPP4R3A
		TEC
		SETDB2
		CNTNAP2
		RABEP1
		TBX19
		RPS19
		SLC41A2
		LINC00909
		KCNIP4
		TUSC1
		gcnt2
		KMT2A
		ARHGAP44
		MTCL1
		ERCC6
		fam110a
		PPAT
		OTUD7B
		ANKRD12
		AZIN2
		znf526
		ACVR2B
		XKR6
		ring1
		FAM83D
		SRFBP1
		PHF13
		METTL4
		CRACR2A
		CTU1
		NFX1
		RASAL2
		SMG1P1
		TCF7L2
		ME3
		TBC1D25
		TYW1B
		FLOT1
		SLC35E3
		CSRP2
		ZMIZ1
		ZNF462
		nab2
		RAD51AP2
		lacc1
		PLEKHA4
		ZNF77
		HPX
		TCP11L2
		PLB1
		PIP5KL1
		ZNF28
		ENC1
		UBR2
		IL11
		TCF7
		ZNF490
		AKR1C3
		ASB7
		PPP2R5E
		SEPHS2
		FOXO3
		ZBTB5
		SGO2
		LOC283887
		LINC01265
		RFX7
		MFHAS1
		YTHDC1
		ESPN
		RBM43
		DDX3X
		HNRNPL
		RPL26L1
		Hist1h4h
		KLHL3
		SYTL3
		GOLGA4
		DAPK1
		RPS6KC1
		DAAM1
		TNFRSF10D
		ATG14
		TTC38
		CNTN6
		EMSY
		LOC101929268
		BHLHE40-AS1
		TOB1
		LOC101927204
		PPIL6
		NADK2
		KCTD1
		WDR63
		CEP250
		UTP20
		RNF38
		AHDC1
		HERPUD2
		NBPF12
		PRKRA
		CSTF1
		ZSCAN9
		ZNF131
		SP140L
		TRIM33
		USP47
		ZNF852
		ARF6
		TSC22D1
		ARHGAP21
		BAHCC1
		ACSL3
		SNHG25
		CDC14A
		ZNF702P
		ZNF529
		ALKBH2
		SLC27A3
		PPIL4
		mta3
		PPP2R3B
		znf516
		PRDM16
		EP400
		RNF217
		GLTSCR2
		PLIN2
		PPM1K
		RBFOX1
		MEIS2
		PCDH7
		ZNF75A
		FAM76B
		TMEM99
		RHEB
		NPM1
		POGZ
		BAMBI
		NKAIN3
		KIAA0355
		LIN52
		FGFR3
		POLDIP3
		RGPD5
		NBR1
		HPS4
		ARL6IP6
		VSIG10L
		ZCCHC9
		UBXN7
		CEL
		BRD8
		GPRC5C
		SPG11
		NOC3L
		RPP14
		TIAM1
		SYTL1
		ZNF711
		TAB1
		HEXIM1
		DUBR
		IL1RL2
		SNN
		FMN1
		rpp25
		sdc1
		ASXL2
		FTH1
		SLC35F1
		MOSPD1
		EEPD1
		FRMPD4
		LMCD1-AS1
		COL23A1
		AMMECR1
		CNDP2
		BEX2
		LRRC42
		DNAJC16
		CSPP1
		UBALD1
		TBC1D8
		ZNF518B
		SERTAD1
		LRR1
		BARD1
		ZNF627
		LINC00548
		TMEM185B
		ankmy1
		REPS2
		CCNK
		C1GALT1
		IMPA2
		ZCCHC10
		ZNF740
		PPP1R32
		GIGYF2
		CEBPZ
		IRS2
		NFATC3
		PLPP2
		FASTKD2
		ERC2
		SAYSD1
		PCDH11X
		BCL6
		SLC31A2
		SLC6A16
		BIRC2
		LOC101928626
		RUNDC1
		PWWP2A
		SDHAF1
		FAM120AOS
		ABT1
		SMG1
		ASAH2B
		FAM228B
		NUFIP1
		ZNF74
		MIR6875
		brca2
		TNFRSF25
		NPIPA3
		HSD17B7P2
		ZBTB24
		GLCCI1
		DUSP23
		NPIPB9
		NUP35
		FAM111A
		MYBL1
		DUSP12
		MCCC1
		VAC14
		ZFP62
		PPP1R13L
		FAM207A
		TRPM7
		CGNL1
		FEM1C
		FAM200A
		FOXJ3
		LEO1
		GATA3
		IL17RD
		TFAM
		URB1-AS1
		SLC22A23
		GTF2H1
		ABCA10
		FAAH2
		LOC105374002
		ROMO1
		TEP1
		CES3
		PLCB4
		UTP18
		TNRC6A
		ZNF691
		TACC3
		LINC01468
		ZC3HC1
		ATG2A
		MAML1
		ZNF808
		natd1
		TMED8
		TFAP4
		CFAP69
		TTC39A
		POLR2F
		MIR6125
		LOC101928403
		SMAD1
		MIR6831
		SLC22A15
		PDGFA
		SMG1P3
		PSMG1
		BOD1L1
		ZNF501
		MED13
		FAM179B
		TRA2A
		ESCO1
		TMEM38B
		MIR1469
		PMAIP1
		S100A2
		RSBN1
		C2
		PPP1R9B
		SNRK
		BTN2A3P
		FBXW7
		TIMELESS
		ZNF507
		ZNF26
		KRT7
		PHF8
		RC3H2
		MB21D2
		thap7
		SHROOM4
		ZFAND5
		MNT
		MIR4720
		STK11
		ZNF438
		PAXBP1
		FNTA
		ZNF768
		DNAH3
		MIR5001
		RPL37A
		NCOA2
		NRXN3
		CDKN2C
		AGPAT5
		MAPK8IP3
		DLC1
		ELMSAN1
		AZI2
		BOC
		SNHG1
		RBM39
		LOC257396
		RPARP-AS1
		PMS2P3
		SIRT1
		ZKSCAN3
		PLEKHG1
		CDKL5
		COQ4
		RNF8
		SLCO5A1
		LARP4
		RPS25
		SOBP
		MKRN1
		PEX12
		MACROD2
		TRMT1L
		BCL10
		ARMCX4
		USP28
		Snhg9
		RPLP0P2
		CLASRP
		c1orf35
		MSANTD4
		PDE4A
		ARL8B
		SMIM13
		PPM1D
[truncated: 6,303 more rows]

## Sheet: (g) up-nhbe_down-hiec-Allgenes
Cell_line_signal	Total genes	Gene names
DOWN_HIEC UP_NHBE	2567	RPS11
		MMP2
		ZHX3
		XDH
		PDCL3
		CADM4
		ESYT1
		MIR6886
		DDB1
		ATP5G2
		SEMA4D
		IPO9
		HERC2P2
		NAT10
		DHRS11
		STK25
		MIR611
		ACBD3
		GDPD5
		SMYD3
		CIAO1
		WDR45
		SHROOM1
		LTBP4
		ABR
		ZDHHC6
		NEFH
		RMND5B
		FOXM1
		FAM174A
		znf721
		PLEKHG4
		GRB2
		TPM3
		TRAPPC9
		LOC101927178
		KIAA0100
		CRELD2
		CD82
		PMM1
		INTS1
		CAMTA1
		LOC100133091
		METTL25
		FAXC
		FUS
		ELAC2
		DNAH11
		UQCRC1
		TMEM104
		POMT1
		LRRC8A
		GNA11
		CAPN1
		DDHD2
		UNC13B
		BTF3
		MAN2B1
		AHCYL2
		ASNSD1
		PCCB
		GSTP1
		NADSYN1
		FHL1
		OSGEP
		RSU1
		LPIN3
		RPL4
		ACO2
		RBM6
		UBE2N
		IGSF8
		HDAC3
		PIGL
		MRPL57
		HID1
		GOT2
		ATP7B
		POLD2
		ETFA
		MANF
		EIF4E2
		NENF
		TTC13
		PITX1
		DNAJC9
		ZNF568
		EHBP1L1
		DCTN1
		TMEM241
		C1QBP
		PSTK
		TRIM45
		TCP1
		SCRN1
		KIF4A
		HSPA2
		NUP85
		PIGG
		TM9SF4
		SUSD6
		LRP1B
		KALRN
		IFNAR1
		TALDO1
		SQLE
		SEPHS1
		NEGR1
		SPG7
		XXYLT1
		TPGS1
		PPID
		SNTA1
		TCFL5
		FAM129B
		OXA1L
		TRAIP
		MEX3D
		KIAA0232
		KIAA0368
		MSS51
		PEF1
		MCM5
		MEGF11
		PTP4A3
		ZNF542P
		SLC48A1
		CDK16
		BSDC1
		NDUFAF1
		MAP3K6
		SRRD
		HN1
		FAM96A
		TBCCD1
		AP2S1
		VAT1
		PCNX2
		ARSA
		UNKL
		ZNF839
		c14orf166
		RUVBL2
		MCAT
		ISCA1
		RPL27
		EPN1
		NIPA2
		RDH11
		SLC25A39
		KIF1B
		PIGT
		PSMA5
		AMPD3
		FBXO7
		TMEM134
		CFAP20
		HMGXB4
		TK2
		BLVRB
		PRELID2
		BANF1
		RPS6KA2
		HMBS
		TDP1
		RFK
		DNAJB11
		ITGA10
		ANXA2
		MCF2L
		PLBD2
		BRI3BP
		MDC1
		NEIL2
		RPE
		HEATR5A
		ZDHHC1
		SLC29A4
		PNPLA3
		CD276
		ANO4
		SRP14
		C6orf89
		TUBB2B
		GFOD1
		CTNNA1
		LOC107984921
		PKN3
		SH3TC2
		RNF167
		creld1
		cox11
		KRTCAP3
		PDLIM1
		LOC102724532
		RFT1
		ELP6
		ATP13A2
		SDF4
		GALNT6
		SLC25A4
		CYB5B
		GBE1
		ZFP36L1
		SEC22C
		GPR161
		map2k5
		NAA38
		cinp
		MXRA7
		SMARCA4
		LRP8
		MRPL14
		QRICH2
		PSD4
		TTL
		SH3D21
		TIMM23
		SKI
		ARHGEF4
		DBNDD1
		FAIM
		G6PD
		NUDC
		BCAT2
		RTCA
		PLEKHH1
		LPCAT4
		ABCC5
		PRDM10
		CDC45
		FUT11
		CCT3
		MVK
		NUDT16L1
		SPTBN2
		STAU1
		DHX29
		PLXNB2
		cyb5r3
		PSKH1
		CANT1
		SDC3
		NR2F6
		c9orf172
		POLE
		MAPK11
		TBC1D22A
		PTGES2
		COL4A6
		TRMT10A
		FECH
		ADAP2
		syt17
		FNDC10
		ADAM8
		MAP4K2
		ACP1
		PTGFRN
		GUCD1
		CHCHD6
		RASA1
		MRPS21
		NONO
		B3GNTL1
		KIRREL
		c19orf68
		SRM
		TIMM50
		ELMOD3
		HDAC1
		FNDC3B
		MTCP1
		VMA21
		MICAL1
		CAV2
		AREL1
		PPP1R21
		TUBGCP5
		MBOAT7
		LOC100288637
		ZNF570
		RPN2
		IGFBP3
		SORBS3
		EIF3CL
		OST4
		HLA-C
		BBIP1
		MIR6733
		DENND6B
		GALNS
		STX6
		LOC107983990
		MTX2
		BRD3
		KRBA1
		HOXB7
		spryd3
		TNPO2
		LBH
		NFU1
		SLC25A23
		HINT1
		CHCHD2
		AP2A2
		TMEM208
		TMOD3
		CCT6A
		CISD3
		LAPTM4B
		FKBP9P1
		TMEM147
		RCN2
		AP1S1
		NCLN
		ND5
		TMEM206
		hhipl1
		VEGFB
		DRG2
		FANCD2
		CBFA2T3
		COG7
		MMS19
		GMPR2
		ERGIC1
		MAP4
		ACTR3
		NARR
		DFFB
		NMB
		AIFM1
		LAMA2
		RIDA
		TUBGCP3
		FAM127C
		ZNF230
		MSN
		THOC5
		SLC9A5
		DDOST
		TTF2
		ACACA
		LYPLA1
		NUP93
		Maged4
		FAHD2CP
		PLP2
		CACNB3
		tacr2
		FBLIM1
		PLTP
		SLC25A1
		MRPL33
		PI4KA
		ACBD5
		MGAT1
		PGAP2
		CHEK1
		MIR6884
		EXD2
		slc39a8
		PSMB6
		EXO5
		TTLL1
		KIF18B
		DHDDS
		MRPL28
		CDK2AP2
		SND1
		B4GALT1
		CHD3
		BCAP31
		ESYT3
		DYNC1LI2
		GDI1
		PIH1D1
		RAET1G
		CS
		IGFBP7
		ZNF318
		EHMT2
		UFD1L
		GTPBP3
		PACS2
		SNU13
		EMC3
		SMC1A
		TUSC2
		FADS2
		SYNE4
		AHCY
		THSD1
		SLC12A2
		ISPD
		TMEM8A
		NLGN2
		EXOSC9
		kat8
		LLGL1
		DNAJC7
		HUWE1
		TM7SF2
		FLOT2
		LTBP2
		SRP68
		PDE9A
		ANKRD42
		NDUFS2
		GTF2F2
		ANXA6
		RRP36
		LOC100506136
		MAPRE3
		MPI
		ABCC3
		RRAGA
		SAMD1
		LDHA
		MRPL20
		FAM229B
		c19orf43
		SPDYE3
		CAPG
		TPCN2
		ROBO1
		ARSB
		TRPT1
		EIF5A2
		CAP1
		ND4
		TMEM214
		MTCH1
		SLIRP
		HK1
		PYCR1
		il6st
		ITM2C
		cxorf56
		SUMF2
		CDCA7
		PPIB
		RPL13AP5
		OVOL2
		TMED2
		PFKM
		PRPSAP1
		NSUN5P1
		GRAMD4
		DNAJB6
		MST1
		GNB2
		TMEM63B
		PYM1
		DFNA5
		RPL36AL
		CAMK2G
		POLB
		KIF3B
		NSDHL
		LSS
		TOR1B
		TCEAL9
		ZMYM3
		ZBTB14
		SUCLG1
		WDR47
		KCTD20
		MAGEH1
		PDPN
		P3H4
		MOB3A
		IVNS1ABP
		PIK3R4
		EEF2
		P4HA2
		SERGEF
		OSCAR
		TMEM9
		ANAPC11
		DNAJA2
		PGRMC1
		tfcp2
		FAM105A
		C17orf58
		GDAP2
		UBE2R2
		SDCBP
		PYGL
		FOXO4
		FAM136A
		PIGA
		SEC24C
		SURF1
		LSM5
		ZNF876P
		RBM42
		SERPINB1
		APH1A
		PAFAH2
		GTF2IRD2
		TUBB6
		LINC01137
		LOC101927446
		VPS28
		DIAPH1
		RRM2
		MRE11
		COG5
		SLC4A1AP
		NCBP2
		HNRNPAB
		GPSM3
		ADGRL3
		SIL1
		MRPS23
		PGAP3
		EFEMP2
		TSG101
		CBWD3
		GCFC2
		PLEKHG6
		PLEC
		SLC25A6
		GLYR1
		RPL18
		PC
		FAH
		BTN3A3
		EDEM1
		MARCH6
		SDF2
		CRYGS
		PHF14
		FAM3A
		WDR76
		PRMT3
		SUGP2
		TUBG2
		GBP3
		CD96
		PSMD1
		SLC41A3
		DGCR6L
		MIR3620
		SLC29A2
		MATN2
		FAM162A
		TGFBR2
		CDC123
		CIB1
		RGP1
		MCM3AP
		SETD7
		PARP3
		MIR6852
		CHAF1B
		NDUFA3
		TBC1D7-LOC100130357
		CANX
		SHARPIN
		ADIPOR2
		TTC23
		CIRBP
		NUTM2A-AS1
		VPS52
		PPM1F
		MIR3656
		MYPOP
		PCSK5
		TMEM126B
		HEMK1
		CUX1
		gaa
		ULK3
		TIMP2
		RARS
		KCTD12
		MIR4687
		FASTKD1
		IFT57
		TMEM2
		MIR6848
		DCTD
		DLAT
		THSD4
		IGIP
		TBCD
		SRSF5
		RECQL4
		DPAGT1
		MAGED2
		PDHB
		NF2
		CALHM2
		CLPP
		ANP32B
		PGD
		MPG
		CUTA
		PTPN13
		c14orf119
		IDH3B
		URM1
		MIR6773
		ZNRF1
		NBPF15
		CCDC88A
		SLC35B4
		AMZ1
		NRSN2
		ZNHIT6
		ACTN4
		POLR2G
		ARRB2
		G3BP1
		HSD17B10
		CYTB
		CYCS
		KIAA0895L
		TPRG1L
		UBB
		TCF25
		NDUFS1
		FGFR1
		CASP6
		GPR153
		DAD1
		HERC2
		HNMT
		PALLD
		TBL3
		CCDC106
		KPNA2
		TMCO3
		GNAS
		KATNB1
		TSPAN13
		FITM2
		SPIRE2
		CCDC124
		GOLGA3
		MGAT4B
		GLE1
		EXOSC2
		MYL12A
		WDR59
		LAMTOR2
		IL17RC
		GTF2IP4
		ALDH18A1
		TPI1
		DNAJC5
		ALDH2
		PIN1
		DNM1
		HYOU1
		USP7
		TPCN1
		PCBP4
		ATP6
		WBSCR22
		ASUN
		PSMD3
		AVEN
		c19orf53
		IRF3
		PIP4K2B
		UQCC1
		BACE2
		LOC103611081
		LGI4
		NACAD
		PTGES
		CST3
		CD99
		OCRL
		TTLL11
		HSPA8
		TMED9
		GALNT18
		AGTRAP
		VWA1
		FOCAD
		SMPD2
		FN1
		SPDYE5
		RBM38
		ZNF583
		PRIM2
		YWHAZ
		exoc2
		PFKL
		AURKB
		TMEM25
		RASSF4
		MTHFD1
		BCKDK
		CTSB
		POC1A
		PXN
		GANAB
		PDSS1
		PGAM1
		HARS
		PARK7
		PSMC4
		NOP10
		pcsk7
		IFT43
		PSMD8
		MAP1LC3B
		KRT8
		AURKAIP1
		PPOX
		ZNF439
		ATG7
		PLIN3
		EPS15
		PLAC9
		ASPSCR1
		CBX1
		FDFT1
		PEX26
		SPIDR
		LRP5
		ADAMTSL4
		ARR3
		NELFCD
		ATP6V1A
		NKAP
		AP2B1
		ZFPL1
		GLOD4
		ACOT9
		ADGRE2
		nfic
		UBE2K
		XYLT2
		DHCR7
		CRAT
		PDZD7
		DOCK4
		FAM127A
		ENOPH1
		ZNF530
		S100A16
		PLOD2
		MRPL9
		BNIPL
		B4GALT4
		COX3
		MSTO1
		FUT8
		TRMT11
		MRFAP1
		NME4
		PEX11B
		GHDC
		SSR4
		BSG
		ZNF215
		FKBP8
		CCT7
		EEF1A2
		C3orf62
		CARHSP1
		HDDC2
		BUB3
		CNN2
		WDTC1
		COL4A2
		ZC4H2
		HEBP1
		C1S
		WDR61
		RABIF
		RPLP0
		SEC16A
		c20orf194
		BPNT1
		PLD2
		CDC14B
		RPS6
		meg3
		CYP2S1
		HN1L
		HNRNPA2B1
		KAT14
		USP46
		PLAT
		UBE3B
		COPE
		IQCE
		LRRC23
		BLVRA
		FRG1
		MYEOV
		SDHAF2
		ARHGAP1
		FSCN1
		TMEM203
		SRPX2
		RINL
		ST6GALNAC4
		SIRPA
		MIR6084
		NDUFV1
		SRD5A1
		UFSP2
		HSPA14
		GPRIN1
		BRD7
		DTYMK
		RPL34
		qsox1
		WDR77
		SLC39A13
		ARL6IP5
		AP1B1
		WDR53
		DYNLL1
		PHACTR2
		UBXN11
		FEZ1
		MAPK8
		DNAJC8
		LOC102723728
		TUBA1C
		AKR1B1
		nckipsd
		PSMB4
		UXS1
		LOC101926941
		ZNF573
		TBX18
		RPS6KL1
		METTL26
		GSDMB
		EXTL3
		TRIM28
		clstn3
		BZW2
		NSMCE1
		TST
		POP1
		CHCHD10
		DCPS
		NTNG1
		SSR1
		NFS1
		SNRNP35
		CRMP1
		IDH3G
		hla-a
		RAC3
		ADIPOR1
		TWIST2
		ESCO2
		DDX1
		PCYOX1L
		CLSPN
		SPAG1
		VASP
		PLGRKT
		MAP3K7
		IMMP2L
		CPOX
		TPM2
		FAM219B
		NUDCD3
		ELAVL1
		DNAJC17
		IGBP1
		PITRM1
		GUK1
		STXBP1
		LSM2
		IMPDH1
		PRKACA
		C9orf40
		zfyve21
		XRCC5
		ANO8
		KMO
		FASTK
		LMF2
		PCBP2
		MFAP1
		NUP205
		COLGALT1
		BEX3
		APEX2
		TGFB1I1
		SNRNP200
		C1orf228
		TSPAN4
		TPST1
		FUK
		RAB18
		AKR1A1
		NXT2
		SEC61B
		ENGASE
		POLR2E
		TMTC1
		magoh
		slc35e2b
		ACTG1
		RNF123
		HAVCR2
		PLAUR
		LPCAT1
		RBM28
		ccnjl
		NOL10
		IFI27L2
		SLC16A1
		RANBP9
		EVL
		ERC1
		PDLIM5
		C1QTNF1
		C8orf82
		FNBP1
		FANCG
		ZNF471
		BCL2L14
		CKAP4
		PITPNM1
		OAT
		mansc1
		MIR3658
		CLPB
		TSTA3
		RAC1
		TBC1D14
		MRPS35
		S100P
		SEC23B
		HMGB3
		HOMER3
		NUP214
		DPYSL2
		SDCCAG8
		CHID1
		PTPDC1
		PPM1J
		ripk3
		ACAD8
		CCDC50
		GNAI2
		SLC39A7
		ILF2
		SMPD4
		GRK6
		TMEM86A
		PIGZ
		DANT2
		SNRNP70
		PHKA2
		TSSC1
		MRPS34
		LOC101928069
		FBN2
		DAP3
		P3H1
		TEKT4P2
		MAPKAP1
		SRPRA
		CYFIP1
		YWHAE
		MGST3
		TEFM
		EIF2B3
		SMARCB1
		MIR3917
		SNHG18
		ACOX1
		UHRF2
		CSDE1
		CLPTM1
		TTYH3
		ATP5B
		ZNHIT1
		COPZ2
		MYEF2
		GPI
		AGPAT3
		DHRSX
		CDC25C
		TSC2
		ACP2
		PRAF2
		SPTAN1
		NECAP2
		chchd5
		ACTR1A
		PPARG
		TMEM44
		svil
		wdr6
		MYL6
		NAGA
		CENPO
		ECM1
		TOM1L2
		DYM
		RPS8
		kif1bp
		CPNE2
		PBRM1
		TADA3
		RNF20
		EGFL7
		CORO1B
		DNALI1
		BORCS5
		SERINC2
		ANAPC7
		BNIP3
		RALGAPA2
		AP2M1
		SLC9A7
		NPRL3
		TEAD2
		LOC100505585
		QPCTL
		ANO1
		FURIN
		PDE8A
		SELENOW
		FN3KRP
		PSMB2
		GOLGA8A
		CADPS
		CLDND1
		BTBD2
		TWF2
		B4GALT6
		AP1M1
		PRELID3B
		EPRS
		RAB6B
		THOC1
		KXD1
		INTS10
		SPRED1
		CYTH2
		MIR939
		TBX1
		CYP2E1
		Mir632
		TECPR2
		PLEKHA1
		PKNOX1
		OSTM1
		SELENOM
		PDCD2L
		DDA1
		STRAP
		C20orf196
		TJP1
		ZNF599
		RBM12B
		NDUFB6
		rnaseh2c
		PTCH1
		ERCC3
		TFRC
		MIR6502
		DDX46
		PFDN5
		GRB14
		PICK1
		SEMA4B
		DYNC1I2
		ANKRD9
		CPPED1
		SPATS2
		SKIV2L
		KMT5C
		RFXANK
		SPATA7
		PIN4
		PSME4
		TFG
		apln
		MIR6878
		LIMK2
		UBE4A
		MIR1257
		HSP90AA1
		MIR4721
		LINC01559
		CCDC68
		UBE2G2
		PARP1
		THOC3
		ARPC2
		ACYP1
		PRKCSH
		chpf2
		DPH5
		PGP
		GLUD1
		APIP
		RNF207
		CCDC84
		MARCH2
		SLC11A2
		NBEAL2
		HSPA13
		BDH1
		CARM1
		NPHP4
		TAF6
		UROD
		DPP3
		TUBB2A
		SERPINH1
		ZDHHC8
		RACK1
		MGLL
		TPM4
		CSTF2
		PRSS12
		CDCA3
		LOXL2
		SENP2
		XPNPEP1
		CDK5RAP1
		RNF26
		P2RY6
		RASGRP1
		PCSK4
		TBCA
		CYGB
		sumo3
		YIPF1
		GALK2
		ZNF451
		REEP5
		ABI1
		TCAF2
		CALU
		EMC4
		CMPK1
		ENSA
		rcor2
		MMAA
		HADH
		PPP2R1A
		TMEM173
		HNRNPM
		GLUL
		AUNIP
		ELOVL6
		BFAR
		PPIL2
		DNAJC2
		SLC27A4
		KLHL22
		ERO1A
		DNPH1
		MAPK3
		Mir3064
		STK4
		APLP2
		FBXO41
		ADK
		HDAC2
		TIMMDC1
		FGD1
		EDC4
		SORD
		ZNF528-AS1
		TCIRG1
		SDHAF4
		TRRAP
		PTS
		ADCY6
		TRIP4
		STOML2
		FTSJ1
		nomo3
		TTLL3
		PIP4K2C
		NECAB3
		KLHL29
		RNF214
		YLPM1
		CCDC61
		VCL
		TCF3
		DTL
		INTS4
		Uqcrh
		plcb3
		CRK
		PSMD13
		ETV5
		BTBD7
		GSTO1
		CDC42BPB
		LOC284080
		NDUFS5
		CISD1
		ZNHIT3
		CHSY3
		PFN1
		FAM65C
		NUDT5
		ANAPC15
		WDR55
		CERCAM
		GSK3A
		GIPC1
		GPR89A
		ZNF30
		TRPC4AP
		AGAP1
		MIR3655
		Lage3
		EIF4G2
		TMEM185A
		IGFBP4
		NDUFA10
		FUNDC2
		UBR7
		CYB561A3
		HMGA1
		LIG3
		PARD3
		ECI1
		NRG1
		DDX41
		SLC4A11
		PGM3
		PSMB10
		DGCR2
		UNC45A
		CISH
		SPINT2
		GIT2
		HSPG2
		ATP6V0E1
		LOC102724200
		FDPS
		SLC52A2
		HIPK1
		MISP
		LMBR1
		PCNT
		SNX17
		HDAC6
		MPST
		FARP1
		ATF6B
		NDUFS6
		ECHS1
		PFKP
		ABCC6
		ATP5F1
		GFOD2
		IFT122
		CHORDC1
		COL4A5
		LOC171391
		LOC93622
		CCDC28B
		MSRB3
		KCNK6
		MREG
		LOC145783
		PDLIM2
		COPS7A
		TNS3
		SRPK1
		RPL7A
		UBA1
		ATXN10
		ECH1
		NMNAT1
		DIP2A
		ACTR8
		ITGA3
		STX8
		EFNB1
		EIF4G3
		PDCD5
		MIR1181
		dus2
		RBM10
		STARD5
		NOA1
		FAM98A
		STAU2
		SSU72
		UFM1
		CORO2A
		KLHL36
		OPHN1
		ADH5
		DESI1
		TUBB
		PREP
		LCMT1
		ARL13B
		ND3
		coro1a
		PXDN
		TIMM22
		XRN2
		COG1
		PTRF
		PSMD11
		GSTM4
		SPTBN1
		LSM4
		SAMM50
		MFN2
		MTX1
		NUCB1
		MYLK-AS1
		ARL16
		RHBDF1
		osbpl5
		PRDX4
		VPS25
		ZNF70
		CMTM3
		GPATCH2
		FAM234A
		MRPL15
		QRICH1
		NEU1
		TPBG
		TSN
		KLHL7
		CEP85
		PCSK6
		YIPF2
		RTCB
		SH2D2A
		NRF1
		OPA3
		TRAF7
		DOK4
		MRPL41
		SCAMP3
		ZNRD1
		PHB2
		ADCY3
		APBA2
		SAMD10
		DLST
		RER1
		RPN1
		SNRPC
		FAM120A
		GTF2IP1
		POLR1A
		TARSL2
		C1orf115
		TNFRSF1A
		ACADVL
		ARHGAP25
		GPS1
		ATP6V0A2
		MIR6734
		SUMF1
		IMPAD1
		OLR1
		TCF19
		RMDN3
		FIS1
		PPCDC
		BTBD9
		KDELR1
		NT5E
		NCSTN
		VPS16
		SLC16A2
		SLC35B1
		GK5
		ADD1
		ANP32A
		DNAJC1
		ACLY
		parp2
		SMS
		SLC44A5
		ZBTB47
		TMEM263
		PHPT1
		XRCC1
		PARVB
		CDH11
		AREG
		FAM213A
		MAN2C1
		SF3B5
		COG8
		TRMT2B
		ASIC3
		armc9
		RPLP2
		ZFP1
		VCP
		SH3GL1
		RALB
		PANK3
		MAPK1IP1L
		SFXN3
		CEP104
		SEC61A1
		IKBKAP
		LINC00094
		MKKS
		ACOX3
		TOR1A
		cyfip2
		plxna1
		ATG4A
		TBC1D16
		PABPN1
		mettl2a
		QSOX2
		YBX1
		AAAS
		VPS26B
		LMO7
		NUTF2
		SLC39A4
		FNDC4
		LOC255187
		PCED1B
		ATP5A1
		CHMP2A
		HACL1
		PPP5C
		SCAMP4
		GHITM
		NDUFB7
		CNPY3
		TFB1M
		SH3YL1
		SERPINI1
		MMP14
		LINC00630
		RAB2B
		SOD1
		PACS1
		BCR
		CAPN2
		FXYD5
		ATP5G3
		ABCB9
		LOC102723996
		DBI
		PIF1
		HERC2P3
		RNF152
		FAHD2A
		TMEM181
		MPHOSPH6
		CLPTM1L
		PRPF8
		PSMD6
		HM13
		UBL5
		TOM1L1
		RAB4A
		RPL3
		THBS1
		APOO
		SNAPC5
		CMAS
		CDC42EP5
		MYDGF
		CABIN1
		TUBGCP4
		CDK7
		GCN1
		GDF11
		RBMX2
		GUSBP11
		ZNF688
		PWP1
		ZER1
		LRP12
		CAMTA2
		C11orf74
		PLEKHA2
		DGKA
		NADK
		SGSH
		ERO1B
		FBXL16
		RNH1
		JUP
		OSBP2
		CBX3
		DCXR
		MARCKSL1
		NCK1
		LSR
		CUL7
		EIF2B1
		JMJD8
		FAT1
		TBRG1
		CIAPIN1
		CSTB
		PTPRJ
		GTF2E2
		KLHL5
		CCNF
		CRYL1
		NMT1
		HADHA
		CFDP1
		LINC01006
		SWI5
		HARS2
		GNB1
		POLD1
		AIG1
		U2AF1L5
		HMGCS1
		LRRC27
		WRNIP1
		MRPL23
		ST3GAL5
		DHRS1
		TYW1
		SFT2D2
		EIF3I
		AMPD2
		ACTN1
		CYB5A
		MKS1
		ITGAE
		NARS2
		DOCK7
		FAM127B
		FAM20C
		TSPAN17
		NDUFS3
		MAGED1
		MIR718
		MT2A
		MIR1825
		ALG1
		USP39
		SCAP
		SMAP2
		MTFR1L
		FBXO2
		RMND1
		CTTN
		HSBP1
		PROCR
		PASK
		ARFGAP1
		COL12A1
		TRIM62
		MAST3
		ACKR3
		MAEA
		FAM171A2
		HYAL1
		HDLBP
		HECW1
		HOPX
		FAM174B
		EIF2D
		MFSD3
		DPH1
		ATOX1
		KANK1
		MACF1
		SEC24D
		ATP6V0D1
		LZTR1
		GPR107
		ND1
		NAXE
		SLC37A3
		slc12a8
		TPD52L2
		SDHB
		IFI27L1
		TSPAN3
		USP20
		DUSP22
		MCRS1
		GINS3
		PHKG2
		EXT2
		PDLIM7
		MSL3
		FAM13A-AS1
		CIB2
		GLUD2
		RAC2
		Uqcrfs1
		RALY
		HMOX2
		TAGLN2
		DPH3
		THYN1
		LOC100287015
		ATP11A
		SLC25A5
		MYO1C
		OSMR
		WIZ
		c19orf12
		TRNAU1AP
		SCRN2
		COPA
		PARVA
		TRMT112
		CCT2
		ARF4
		LMF1
		MBTPS1
		ZNF692
		MRPL48
		CAPN14
		LARS
		LETM1
		PLXNB1
		NIPSNAP1
		hps5
		MED8
		RNF145
		SNRPA
		ZMYND8
		PTGES3
		ptdss2
		PRMT2
		PRDX1
		COX17
		ITGA1
		FAM156B
		CCNB3
		c16orf45
		DCLRE1B
		NDUFB4
		ATP13A4
		ANTXR2
		TAPBP
		TSHZ2
		FAM171A1
		FTL
		ANXA9
		RPEL1
		ARNTL2
		VPS51
		SYNGR2
		MRPS7
		CCNL2
		AP2A1
		ENDOV
		TBC1D2B
		ALG13
		NAA20
		GSN
		FKBP10
		PDGFB
		VIM
		LGALS3BP
		KIF21A
		ABCE1
		CSNK1G2
		ADAMTS14
		ATP6AP1
		ZDHHC12
		SLC25A29
		GID4
		ORAI1
		RUVBL1
		UBA3
		IFNGR2
		NDUFA4
		STX7
		ATXN3
		TRIM27
		PAK3
		CHCHD1
		RNF187
		NDUFAF7
		PPP1R16A
		POMGNT1
		CLEC18B
		RBX1
		GRHPR
		MYO18A
		SEMA7A
		EDF1
		LINC00667
		DCAF7
		MIR4761
		VDAC3
		EIF3F
		EDEM2
		MCRIP1
		CBWD5
		LYPLA2
		FCHSD2
		EEF1B2
		THOP1
		SCARB1
		PTPA
		QPCT
		PLOD3
		WASF3
		SPCS1
		KDELR3
		RNF5
		LRP10
		BUB1
		LASP1
		PLAA
		SIGMAR1
		B4GAT1
		ATAD3A
		PRNP
		TRIP13
		EIF5AL1
		spop
		FBXO44
		MCCC2
		PSME1
		TMEM154
		MVP
		EPOR
		LYPD1
		CUL1
		DHX9
		MIR6787
		C16orf74
		DALRD3
		EML2
		L1CAM
		CNTN3
		NDUFB10
		GNL3L
		NUDT2
		GTPBP8
		SGPP2
		MRPL18
		ABCG2
		PGAM5
		FBXO21
		CLSTN1
		TBL1X
		LMAN2
		NIPSNAP3A
		INSIG2
		DFFA
		COQ6
		RCCD1
		WDR11
		ERP29
		GMPPB
		AHSA1
		tmem120a
		ANAPC2
		SNRPA1
		b4galnt4
		OR7E14P
		NLN
		POLR2K
		PREB
		BRAT1
		STIL
		FHOD1
		CDK2AP1
		TFDP1
		TUBGCP2
		TRAPPC1
		HTT
		TSR2
		CYB5R1
		TPGS2
		RAB3D
		hmga2
		HNRNPDL
		ENTPD4
		ULBP2
		ZDHHC5
		CD63
		GADD45GIP1
		EHD3
		IGF1R
		CAPRIN2
		TNS4
		PSMA7
		TUBG1
		ACAA1
		FAM32A
		SPATA20
		PSMB5
		KIAA1191
		USB1
		GPN1
		FAM185A
		FRK
		DBN1
		ACAD10
		TSEN34
		TXNDC9
		FBL
		LIPE-AS1
		ARMCX6
		DYNC1I1
		PPP4C
		polr3g
		PKN1
		MLF2
		AFMID
		c1orf123
		C2CD2
		pnkd
		MRS2
		NIPA1
		ACTB
		SLC30A5
		UBQLN1
		DOCK5
		C11orf24
		acap3
		TMEM242
		SRSF9
		MIR646HG
		CD320
		INSR
		GLIPR1
		GPR137
		UBXN6
		nthl1
		MMD
		TCEB2
		NIT2
		PPP2R2B
		WSB2
		CACYBP
		JAK1
		ULK2
		PIGO
		NRCAM
		LYRM4
		DAP
		AKT1
		hyal3
		ABCA7
		NDUFA6-AS1
		USP22
		CAMKK2
		POLR2C
		EIF3K
		MAP2K1
		POP5
		PGLS
		COL6A1
		YIPF5
		WNT4
		MIR7114
		YKT6
		GMDS
		COL5A1
		F3
		GTF3C1
		CTSZ
		CES4A
		MIEF2
		KPNB1
		WNT5B
		KHDRBS1
		LARS2
		DCTN2
		PSEN1
		IFT20
		UHRF1
		erich1
		coa6
		LPAR1
		SSBP1
		KPNA6
		PDIA4
		SERBP1
		SHKBP1
		NAGK
		ATAD5
		EVA1C
		KIF3C
		EPB41L5
		PPP1R26-AS1
		FGD6
		MIR4784
		ATPAF2
		PNPO
		NEK3
		TMED4
		INPP5A
		TRAF3IP1
		VRK1
		B3GAT3
		TRAP1
		UBE2Q2P1
		APP
		DPCD
		NDUFB9
		PDE12
		RNGTT
		PDHA1
		PMPCA
		PRADC1
		GLTP
		ATP13A1
		C1RL
		GYS1
		NSMCE4A
		IGF2BP3
		MIR7110
		IZUMO4
		COX6C
		NSMCE2
		ATP5D
		TMEM39A
		RPS5
		MTMR1
		MIR6890
		PCYT2
		SHC1
		TANGO2
		MIR1914
		PUM3
		GINS1
		PAPSS2
		RPL35
		OGDH
		ASB13
		GSS
		C1orf174
		MIB2
		CEP170
		QDPR
		MAPK12
		SLC38A10
		PTK2
		NDUFA8
		LLGL2
		FAM98B
		ENOSF1
		MIR4647
		IFT140
		pycard
		RAB3A
		ZNF41
		FAM213B
		ADAM19
		RBM26-AS1
		TASP1
		WDR19
		CCT8
		RAB5B
		LTBP1
		MAPRE1
		ACOT7
		DYNC1H1
		CDC6
		KDELC1
		TP73-AS1
		WDR62
		rilpl2
		IMMT
		TBC1D9B
		PNPLA6
		CPAMD8
		abcb10
		UBL7
		FAM126B
		GGA1
		LOXL1
		ALYREF
		IQSEC2
		NT5C3B
		ECE1
		MOGS
		MIR1244-1
		GUSBP1
		VWA2
		PIEZO2
[truncated: 6,559 more rows]
